# Supplementary material for: Characterization of Plastidial and Nuclear SSR Markers for Understanding Invasion Histories and Genetic Diversity of Schinus molle L
Source: Biology (Basel). 2018 Aug 10;7(3):43. doi: 10.3390/biology7030043 (PMC6163545; doi:10.3390/biology7030043)
Supplement: Supplementary file 1 [file biology-07-00043-s001.zip]

Archive with 4 entries (4 files):
- biology-327118 supplementary for final/biology-327118-File S4.docx
- biology-327118 supplementary for final/biology-327118-Table S1.docx
- biology-327118 supplementary for final/biology-327118-Table S2.docx
- biology-327118 supplementary for final/biology-327118-Table S3.docx
